# Supplementary material for: Salicylic acid signaling inhibits apoplastic reactive oxygen species signaling
Source: BMC Plant Biol. 2014 Jun 4;14:155. doi: 10.1186/1471-2229-14-155 (PMC4057906; doi:10.1186/1471-2229-14-155)
Supplement: Additional file 3 — Primers and restriction enzymes used for mutant genotyping. [file 1471-2229-14-155-S3.xlsx]

## Sheet: Sheet1
Additional file 3. Primers used for genotyping.
Gene name	AGI	Mutant	Primer-F	Primer-R	Marker type/restriction enzyme
dnd1	AT5G15410	EMS	TGCAGGCAGTGTTTTGGTT	ATGAGATTAAGAGCAAAACCCGA	dCAPS/MboI
lht1	AT5G40780	SALK_034566	CTGTACATCCCCAAAAATCATG	ACCTGAGAGACATAACGGCAG	tDNA
cim7	mutant not mapped	EMS	Maleck et al., 2002, Genetics, 160: 1661-1671
cim13	mutant not mapped	EMS	Maleck et al., 2002, Genetics, 160: 1661-1671
siz1-2	AT5G60410	SALK_065397	GAGCTGAAGCATCTGGTTTTG	CACGACAGATGAAGCATTGTG	tDNA
ctr1	AT5G03730	EMS	AAAAGATACAGCAGCCTCAAGC	TGGCCTTCAATCGCGAGAGACCGAA	dCAPS/EcoRI
tga2 tga5 tga6		A gift from Dr. Yuelin Zhang	Zhang et al., 2003, Plant Cell, 15: 2647-2653
ein2-1	AT5G03280	EMS	CTCGGTCTATGATTTGCCAGAGAA	GAGTCTTCCTTAAGACTACTAACTT	CAPS/AflII
etr1-1	AT1G66340	EMS	CAGTTTGGTGCTTTTATCGTTCTTA	AACAGCGGTTAACACCTTCG	dCAPS/DdeI
mpk3	AT3G45640	SALK_151594	CGAGCAATCTTCTGTTGAACG	GCTGCTGCACTTCTAACCGTATG	tDNA
mpk6	AT2G43790	SALK_073907	GCCTCAGATGCCTGGGATTGAGAATATTC	AGAGTGGCTTACGGTCCATT	tDNA
ibr5	AT2G04550	EMS	CTTCCCAATTCTTCCGTTCA	CAAACCGATTCAAAGATTCAAA	CAPS/SsiI
rbohD	AT5G47910	dSpm transposon insertion (number not available)	GTCGCCAAAGGAGGCGCCGA	GGATACTGATCATAGGCGTGGCTCCA	transposon
rbohF	AT1G64060	dSpm transposon insertion (number not available)	CTTCCGATATCCTTCAACCAACTC	CGAAGAAGATCTGGAGACGAGA	transposon
WRKY70	AT3G56400	SALK_025198	TGATCTTCGGAATCCATGAAG	CAAACCACACCAAGAGGAAAG	tDNA
jin1/myc2	AT1G32640	SALK_040500	GCGTTGATGGATTTGGAGTT	AAATTACTGAAGCCACTAAAACGAA	tDNA
wrky25	AT2G30250	SAIL_529_B11	TGGTTCTTCGACTTTGGTGAG	TTACCATCATCGGTTAATGGG	tDNA
aos	AT5G42650	Thomas Jack T-DNA collection #1180	CATAACCGATTAGCGGAGGA	CGAACATGTAGAGCAGCAACTGATTATACA	tDNA
sid2	AT1G74710	EMS	TGATGCTCTGCAGCTTCAAT	CGAAGAAATGAAGAGCTTGGA	dCAPS/MunI
npr1	AT1G64280	EMS	AATGTGAAGACCGCAACAGAT	CTTCCGCATCGCAGCATCAT	CAPS/NlaIII
eds1	AT3G48090	Deletion	AGATCAATGGCGTTTGAAGCTCTTA	ACCCCATCATGAGACCATTTCAATC	deletion
pad4	AT3G52430	EMS	CATGAGTCGCATAAGACTAGCTAAGCTTA	GTAATGCCCGCCAGTCTTTATATC	dCAPS/HpaII
ald1	AT2G13810	SALK_007673	CACCAGTCCCAAGGCTTATCAA	TCCTAGTCCCACTAAAGGTTGC	tDNA
fmo1	AT1G19250	SALK_026163	CTTTTCGGTTGGACTTGGAAC	CGTAGGATACGTCCAAAGCA	tDNA
CBP60g	AT5G26920	SALK_023199	CAGCCCTAGTTTTCATGGGGG	ACGACGTTTCCCTTCACGTT	tDNA
sr1/camta3	AT2G22300	SALK_001152	TGAAAACCTGTGAATCCGAG	GGTTGTGAAGTGGTGGTAAGC	tDNA
agb1-2	AT4G34460	SALK (number not available)	CTGTTTTTGGCGGTGAATTT	AGTAGCGTGTTGAAGGAGTTTAGTTCCC	tDNA
gpa1-4	AT2G26300	SALK (number not available)	TCGATTCCTATGATTGCCACT	TCATAAAAGGCCAGCCTCCAGT	tDNA
era1-2	AT5G40280	Deletion	TGAAATGGGTACAACGACGA	AACCAACTTATCCTTGTGCTTGA	deletion
rar1-21	AT5G51700	EMS	TCACGACGGAATGAAAGAGTGGAGCTGCTACTAG	TTTTGGAACCGATTTGGCCAGAACTGGTTTCTCAG	dCAPS/SpeI
acd5	AT5G51290	EMS	The ACD5 gene from a single plant with enhanced lesions was sequenced to confirm presence of acd5 mutation.
T-DNA primers
Salk Lba		TGGTTCACGTAGTGGGCCATCG
Sail Lba		TTCATAACCAATCTCGATACAC
TJRB		CGGGCCTAACTTTTGGTGTGATGATGCT
Spm32		TACGAATAAGAGCGTCCATTTTAGACTGA
