# Supplementary material for: Salicylic acid signaling inhibits apoplastic reactive oxygen species signaling
Source: BMC Plant Biol. 2014 Jun 4;14:155. doi: 10.1186/1471-2229-14-155 (PMC4057906; doi:10.1186/1471-2229-14-155)
Supplement: Additional file 4 — Primers used in qPCR and amplification efficiencies. [file 1471-2229-14-155-S4.xlsx]

## Sheet: Sheet1
Additional file 4. Primers used for qPCR
AGI code	Gene	forward	Reverse	Amplification efficiency
At5g56960	bHLH(At5g56690)	GGCTCAAGATTGAGGGTGAA	TGAGCCAAGTCAGCAACAAC	1.78
At5g42380	CML37	GGGAAGGAAGATGTCCCAAT	TGGGTTTGATCAGAATGACG	1.734
At2g19190	FRK1	AGCGGTCAGATTTCAACAGT	AAGACTATAAACATCACTCT	2
At1g72520	LOX4	CTAGCCGTAGGAATCGCTGT	TACACGTAACACCCGGTTCA	1.764
At3g26830	PAD3	GATGTTCCTGCGAAAACACA	GTTTTGGATCACGACCCATC	1.646
At2g26560	PLA2A	CGGGTTGTAACGAAAATGCT	TGCATGAGGTGAACGAATGT	1.778
At2g14610	PR1	TGATCATGCATACACACGTACA	CATCCTGCATATGATGCTCCT	1.714
At3g57260	PR2	ATCTCCCTTGCTCGTGAATCTCT	TCGAGATTTGCGTCGAATAGG	1.933
At4g02380	SAG21	TGGGTAATGATCTGGTGCAG	GAGGAAACCAAACGCTTCTC	1.801
At1g80840	WRKY40	CTTGACTGTGCCGGTGACTA	TCTGAACTTGGGGAAAATCG	1.924
At5g13080	WRKY75	AGGCCGTCAAGAACAACAAG	ACGACCACTTCTTGGTCCAC	1.983
At1g27730	ZAT10	TCCCTGAATTCTCGATGGTC	TTTGACCGGAAAGTCAAACC	1.795
At5g59820	ZAT12	CATCCGCAGATTTAGGAAACTT	ACGTCGGCAAAATAGGCTAA	1.846
At2g28390	SAND	CAGACAAGGCGATGGCGATA	GCTTTCTCTCAAGGGTTTCTGGGT	1.869
At5g08290	TIP41	GTGAAAACTGTTGGAGAGAAGCAA	TCAACTGGATACCCTTTCGCA	1.867
At4g34270	YLS8	TTACTGTTTCGGTTGTTCTCCATTT	CACTGAATCATGTTCGAAGCAAGT	1.822
